# Supplementary material for: Graded Electrolyte Disturbances Across the Spectrum of Autonomous Cortisol Secretion in Patients with Adrenal Incidentaloma: A Retrospective Cohort Study
Source: J Clin Med. 2026 Jul 11;15(14):5442. doi: 10.3390/jcm15145442 (PMC13412405; doi:10.3390/jcm15145442)
Supplement: Supplementary file 1 [file jcm-15-05442-s001.zip]

Archive with 1 entries (1 files):
- jcm-4372803-supplementary.pdf
